# Supplementary material for: A non-AI preliminary algorithm for the prediction and detection of highly pathogenic African swine fever in pigs using health monitoring collars
Source: Anim Welf. 2026 Jan 28;35:e8. doi: 10.1017/awf.2026.10060 (PMC12895198; doi:10.1017/awf.2026.10060)
Supplement: Layton et al. supplementary material [file S0962728626100608sup001.zip]

Archive with 7 entries (7 files):
- Supplementary Figure 7.pdf
- Supplementary Figure 1.pdf
- Supplementary Figure 2.pdf
- Supplementary Figure 3.pdf
- Supplementary Figure 4.pdf
- Supplementary Figure 5.pdf
- Supplementary Figure 6.pdf
